# Supplementary material for: Design and validation of a high-density single nucleotide polymorphism array for the Eastern oyster (Crassostrea virginica):
Source: G3 (Bethesda). 2023 Mar 26;13(6):jkad071. doi: 10.1093/g3journal/jkad071 (PMC10234413; doi:10.1093/g3journal/jkad071)
Supplement: jkad071_Supplementary_Data [file jkad071_supplementary_data.zip]

Archive with 2 entries (2 files):
- Figure_S1_G3-2023-404127.docx
- Table_S1.csv
